# Supplementary material for: The management of acute myocardial infarction in the Russian Federation: protocol for a study of patient pathways
Source: Wellcome Open Res. 2018 Apr 6;2:89. Originally published 2017 Sep 25. [Version 2] doi: 10.12688/wellcomeopenres.12478.2 (PMC5930545; doi:10.12688/wellcomeopenres.12478.2)
Supplement: Supplementary file 2 [file wellcomeopenres-2-15644-s0001.tgz]

Archive with 1 entries (1 files):
- 3e5aff91-b4f0-4b88-9c9b-6c38589d2332.pdf
